# Supplementary material for: Formulation and Characterization of Soybean Oil-in-Water Emulsions Stabilized Using Gelatinized Starch Dispersions from Plant Sources
Source: Molecules. 2024 Apr 23;29(9):1923. doi: 10.3390/molecules29091923 (PMC11085249; doi:10.3390/molecules29091923)
Supplement: Supplementary file 1 [file molecules-29-01923-s001.zip]

Archive with 1 entries (1 files):
- molecules-2963950-supplementary.pdf
